# Supplementary material for: Neuraminidase Antibody Response to Homologous and Drifted Influenza A Viruses After Immunization with Seasonal Influenza Vaccines
Source: Vaccines (Basel). 2024 Nov 27;12(12):1334. doi: 10.3390/vaccines12121334 (PMC11680112; doi:10.3390/vaccines12121334)
Supplement: Supplementary file 1 [file vaccines-12-01334-s001.zip]

Archive with 1 entries (1 files):
- vaccines-3300804-supplementary.pdf
